# Supplementary material for: Resource diversity disturbs marine Vibrio diversity and community stability, but loss of Vibrio diversity enhances community stability
Source: Ecol Evol. 2024 Apr 19;14(4):e11234. doi: 10.1002/ece3.11234 (PMC11027015; doi:10.1002/ece3.11234)
Supplement: Supplementary file 2 — Tables S1 and S2. [file ECE3-14-e11234-s002.xlsx]

## Sheet: Table S1
Table S1. Pearson correlations between the marine Vibrio diversity and environmental factors.
		Shannon	Simpson	Richness	Chao1	NO2--N	NO3--N	NH4+-N	DIN	TN	TP	DIP	TOC	COD	Temp	pH	Salinity	DO	Chla	RD	AVD	PSV	PSR	PSE	betaNTI
SS	Shannon	1 ***
	Simpson	0.93 ***	1 ***
	Richness	0.54 ***	0.37 ***	1 ***
	S.chao1	0.56 ***	0.37 ***	0.96 ***	1 ***
	NO2--N	0.15	0.23 **	0.43 ***	0.31 ***	1 ***
	NO3--N	-0.01	0.16	-0.17	-0.15	0.34 ***	1 ***
	NH4+-N	-0.03	-0.01	-0.22 *	-0.24 **	0.04	0.09	1 ***
	DIN	0.04	0.14	-0.01	-0.08	0.58 ***	0.5 ***	0.79 ***	1 ***
	TN	0.1	0.16	-0.06	-0.11	0.25 **	0.23 *	0.57 ***	0.61 ***	1 ***
	TP	-0.11	-0.24 **	0.07	0.1	0.05	-0.2 *	0.05	0	0.29 **	1 ***
	DIP	0.15	0.13	0.17	0.18 *	0.2 *	0.14	-0.33 ***	-0.12	-0.06	-0.24 **	1 ***
	TOC	0.15	0.15	-0.21 *	-0.24 **	-0.03	0.02	0.15	0.1	-0.1	-0.12	0.15	1 ***
	COD	0.14	0.24 **	-0.05	-0.03	0.22 *	0.32 ***	0.06	0.23 **	0.07	-0.03	0.1	0.48 ***	1 ***
	Temp	0.04	0.04	0.12	0.01	0.01	-0.36 ***	-0.13	-0.19 *	0.09	0.21 *	-0.12	-0.24 **	-0.44 ***	1 ***
	pH	0.21 *	0.35 ***	-0.15	-0.05	-0.01	0.32 ***	-0.13	-0.01	-0.22 *	-0.53 ***	0.28 **	0.03	0.28 **	-0.19 *	1 ***
	Salinity	-0.09	-0.15	0.02	-0.02	-0.54 ***	-0.54 ***	-0.13	-0.5 ***	-0.18 *	0.03	-0.13	0.03	-0.3 ***	0.28 **	-0.37 ***	1 ***
	DO	-0.01	-0.04	-0.18 *	-0.02	-0.21 *	0.38 ***	0.03	0.03	-0.23 **	-0.2 *	0.16	0.17	0.34 ***	-0.63 ***	0.46 ***	-0.35 ***	1 ***
	Chla	-0.02	-0.08	0.09	0.16	-0.06	-0.11	-0.65 ***	-0.55 ***	-0.6 ***	-0.01	0.24 **	-0.19 *	-0.05	-0.01	0.15	-0.03	-0.04	1 ***
	RD	0.1	0.1	-0.22 *	-0.25 **	-0.03	0.05	0.06	0.04	-0.21 *	-0.14	0.13	0.98 ***	0.46 ***	-0.23 *	0.02	0.05	0.17	-0.1	1 ***
	AVD	0.47 ***	0.35 ***	0.89 ***	0.76 ***	0.49 ***	-0.18 *	-0.1	0.1	-0.01	0.05	0.06	-0.22 *	-0.16	0.31 ***	-0.26 **	0.01	-0.35 ***	-0.01	-0.24 **	1 ***
	PSV	0.33 ***	0.1	0.48 ***	0.55 ***	0.11	0.13	-0.08	0.02	0.03	0.01	0.25 **	-0.02	-0.12	-0.09	-0.04	-0.08	0.15	0.13	0.02	0.27 **	1 ***
	PSR	0.55 ***	0.37 ***	1 ***	0.97 ***	0.42 ***	-0.16	-0.22 *	-0.02	-0.06	0.09	0.18 *	-0.23 *	-0.06	0.12	-0.15	0.02	-0.16	0.11	-0.24 **	0.88 ***	0.52 ***	1 ***
	PSE	0.92 ***	0.98 ***	0.35 ***	0.35 ***	0.24 **	0.17	-0.02	0.15	0.22 *	-0.16	0.14	0.09	0.18 *	0.08	0.29 ***	-0.13	-0.11	-0.09	0.04	0.35 ***	0.12	0.36 ***	1 ***
	betaNTI	0.25 ***	0.1 ***	0.23 ***	0.34 ***	0.1 ***	0.15 ***	0.11 ***	0.21 ***	0.15 ***	-0.1 ***	0.06 ***	0.05 ***	0.01	0.18 ***	-0.02	0.15 ***	0.16 ***	0.18 ***	0.03 **	0.05 ***	0.1 ***	0.23 ***	0.19 ***	1 ***
MS		Shannon	Simpson	Richness	Chao1	NO2--N	NO3--N	NH4+-N	DIN	TN	TP	DIP	TOC	COD	Temp	pH	Salinity	DO	Chla	RD	AVD	PSV	PSR	PSE	betaNTI
	Shannon	1 ***
	Simpson	0.97 ***	1 ***
	Richness	0.62 ***	0.49 ***	1 ***
	S.chao1	0.57 ***	0.41 ***	0.98 ***	1 ***
	NO2--N	-0.16	-0.17	-0.25 *	-0.23 *	1 ***
	NO3--N	0.05	0.04	-0.28 **	-0.26 *	-0.09	1 ***
	NH4+-N	-0.28 **	-0.23 *	-0.34 **	-0.34 **	-0.03	0.03	1 ***
	DIN	-0.3 **	-0.26 *	-0.41 ***	-0.4 ***	0.18	0.08	0.98 ***	1 ***
	TN	-0.36 ***	-0.26 *	-0.24 *	-0.29 **	0.03	-0.27 *	0.74 ***	0.71 ***	1 ***
	TP	0.16	0.22 *	-0.24 *	-0.27 *	0.14	-0.07	0.22 *	0.24 *	0.29 **	1 ***
	DIP	0.31 **	0.35 **	0.01	-0.02	0.04	0.14	-0.55 ***	-0.52 ***	-0.29 **	0.38 ***	1 ***
	TOC	0.53 ***	0.44 ***	0.32 **	0.32 **	0.22 *	0	-0.39 ***	-0.34 **	-0.54 ***	0.32 **	0.12	1 ***
	COD	0.15	0.24 *	-0.21	-0.24 *	0.32 **	-0.04	-0.43 ***	-0.36 ***	-0.25 *	0.22 *	0.4 ***	0.07	1 ***
	Temp	0.14	0.19	0.34 **	0.29 **	-0.06	-0.25 *	-0.09	-0.12	0.05	-0.31 **	-0.15	-0.15	-0.03	1 ***
	pH	0.1	0.07	0.17	0.16	-0.51 ***	0.06	-0.21	-0.31 **	-0.1	-0.41 ***	0	-0.37 ***	-0.07	0.16	1 ***
	Salinity	0.27 *	0.26 *	0.24 *	0.2	0.18	0.08	0.02	0.06	-0.09	0.31 **	0.04	0.49 ***	0.01	0.14	-0.71 ***	1 ***
	DO	-0.05	-0.13	-0.17	-0.11	-0.27 *	0.32 **	-0.16	-0.19	-0.32 **	0.02	0.31 **	0.06	-0.06	-0.83 ***	0.17	-0.3 **	1 ***
	Chla	-0.3 **	-0.41 ***	-0.19	-0.15	0.12	0.22 *	0	0.05	-0.23 *	-0.23 *	-0.08	0.09	-0.37 ***	0.06	0.12	-0.02	0.13	1 ***
	RD	0.5 ***	0.4 ***	0.31 **	0.33 **	0.35 ***	0.05	-0.53 ***	-0.44 ***	-0.68 ***	0.13	0.18	0.95 ***	0.15	-0.07	-0.32 **	0.39 ***	0.04	0.15	1 ***
	AVD	0.6 ***	0.51 ***	0.96 ***	0.91 ***	-0.31 **	-0.27 *	-0.4 ***	-0.48 ***	-0.25 *	-0.28 **	0.09	0.26 *	-0.19	0.44 ***	0.22 *	0.28 **	-0.23 *	-0.15	0.25 *	1 ***
	PSV	0.37 ***	0.22 *	0.56 ***	0.65 ***	0.04	-0.02	-0.21	-0.2	-0.35 ***	-0.11	0	0.38 ***	-0.17	0.14	-0.25 *	0.44 ***	-0.02	0.08	0.41 ***	0.45 ***	1 ***
	PSR	0.62 ***	0.49 ***	1 ***	0.99 ***	-0.25 *	-0.28 **	-0.35 **	-0.41 ***	-0.24 *	-0.24 *	0.01	0.33 **	-0.21	0.34 **	0.17	0.24 *	-0.17	-0.19	0.32 **	0.96 ***	0.58 ***	1 ***
	PSE	0.97 ***	1 ***	0.49 ***	0.42 ***	-0.16	0.06	-0.25 *	-0.27 *	-0.25 *	0.23 *	0.39 ***	0.42 ***	0.25 *	0.19	0.07	0.25 *	-0.12	-0.41 ***	0.39 ***	0.51 ***	0.24 *	0.49 ***	1 ***
	betaNTI	0.01	-0.09 ***	0.15 ***	0.18 ***	-0.01	0.25 ***	0.01	0.02	0.11 ***	0.22 ***	-0.16 ***	0.34 ***	0.11 ***	0.1 ***	0.09 ***	0.11 ***	0.15 ***	-0.08 ***	0.21 ***	0.1 ***	0.09 ***	0.15 ***	-0.11 ***	1 ***
BS		Shannon	Simpson	Richness	Chao1	NO2--N	NO3--N	NH4+-N	DIN	TN	TP	DIP	TOC	COD	Temp	pH	Salinity	DO	Chla	RD	AVD	PSV	PSR	PSE	betaNTI
	Shannon	1 ***
	Simpson	0.97 ***	1 ***
	Richness	0.73 ***	0.61 ***	1 ***
	S.chao1	0.75 ***	0.62 ***	0.96 ***	1 ***
	NO2--N	-0.06	-0.08	0.03	0.12	1 ***
	NO3--N	-0.29 **	-0.26 **	-0.23 *	-0.29 **	0.22 *	1 ***
	NH4+-N	0.11	0.18	0.11	0.01	0.06	0.23 *	1 ***
	DIN	-0.11	-0.07	-0.05	-0.1	0.55 ***	0.74 ***	0.71 ***	1 ***
	TN	0.17	0.24 *	0.09	0.08	0.14	0.32 ***	0.61 ***	0.57 ***	1 ***
	TP	0.36 ***	0.41 ***	0.17	0.21 *	0.23 *	-0.13	0	0.03	0.2 *	1 ***
	DIP	-0.12	-0.15	-0.07	-0.02	0.41 ***	0	0.06	0.19 *	0.18	0.38 ***	1 ***
	TOC	0.32 ***	0.27 **	0.51 ***	0.63 ***	0.19 *	-0.06	-0.18	-0.06	0.05	0.26 **	0.25 **	1 ***
	COD	-0.11	-0.18	0.1	0	-0.26 **	0.13	-0.32 ***	-0.21 *	-0.36 ***	0.13	-0.12	0.05	1 ***
	Temp	-0.08	-0.04	-0.16	-0.2 *	-0.27 **	0.37 ***	0.13	0.16	-0.05	-0.41 ***	-0.42 ***	-0.34 ***	-0.25 **	1 ***
	pH	-0.41 ***	-0.39 ***	-0.31 **	-0.32 ***	-0.18	0.12	-0.28 **	-0.17	-0.42 ***	-0.51 ***	-0.51 ***	-0.37 ***	0.11	0.45 ***	1 ***
	Salinity	0.13	0.16	-0.02	0.02	0.08	0.09	0	0.08	0.21 *	0.45 ***	0.54 ***	0.26 **	-0.05	-0.05	-0.46 ***	1 ***
	DO	0	-0.06	0.13	0.16	-0.02	-0.35 ***	-0.26 **	-0.34 ***	-0.2 *	0.28 **	0.24 *	0.24 *	0.38 ***	-0.63 ***	-0.05	-0.11	1 ***
	Chla	-0.18	-0.18	-0.23 *	-0.21 *	0.1	-0.15	0.35 ***	0.16	0.09	0.1	0.49 ***	-0.36 ***	-0.47 ***	0.15	-0.03	0.16	-0.19 *	1 ***
	RD	-0.3 **	-0.23 *	-0.53 ***	-0.62 ***	-0.27 **	0.17	0.24 *	0.12	0.07	-0.19 *	-0.11	-0.87 ***	-0.14	0.37 ***	0.28 **	-0.16	-0.28 **	0.48 ***	1 ***
	AVD	0.53 ***	0.42 ***	0.86 ***	0.71 ***	-0.06	-0.07	0.25 **	0.08	0	0.02	-0.18	0.18	0.25 **	-0.01	-0.14	-0.16	0.05	-0.2 *	-0.3 **	1 ***
	PSV	0.04	-0.02	0.23 *	0.28 **	0.21 *	-0.42 ***	0.08	-0.1	0.13	-0.06	0.3 **	0.26 **	-0.18	-0.24 *	-0.21 *	0.01	0.08	0.16	-0.37 ***	0.09	1 ***
	PSR	0.71 ***	0.58 ***	1 ***	0.96 ***	0.03	-0.24 *	0.12	-0.05	0.11	0.16	-0.06	0.52 ***	0.1	-0.18	-0.31 ***	-0.02	0.13	-0.23 *	-0.55 ***	0.86 ***	0.29 **	1 ***
	PSE	0.96 ***	0.96 ***	0.61 ***	0.61 ***	-0.11	-0.31 ***	0.23 *	-0.08	0.26 **	0.41 ***	-0.09	0.27 **	-0.14	-0.09	-0.49 ***	0.2 *	-0.04	-0.14	-0.26 **	0.43 ***	0.15	0.6 ***	1 ***
	betaNTI	0.02	-0.01	0.14 ***	0.19 ***	-0.03 *	0.16 ***	0.18 ***	0.09 ***	0.24 ***	-0.03 *	0.06 ***	0.33 ***	0.31 ***	0.06 ***	0.15 ***	0.05 ***	0.09 ***	-0.08 ***	0.24 ***	0.09 ***	0.23 ***	0.16 ***	0.05 ***	1 ***
SE		Shannon	Simpson	Richness	Chao1	Temp	Salinity	pH	DO	COD	TOC	NH4+-N	NO2--N	NO3--N	DIN	TN	DIP	TP	RD	AVD	PSV	PSR	PSE	betaNTI
	Shannon	1 ***
	Simpson	0.87 ***	1 ***
	Richness	0.84 ***	0.55 ***	1 ***
	S.chao1	0.76 ***	0.42 ***	0.97 ***	1 ***
	Temp	0.03	-0.06	0.01	0.02	1 ***
	Salinity	0.44 ***	0.44 ***	0.24 *	0.15	0.09	1 ***
	pH	-0.08	-0.01	0.01	-0.01	-0.25 *	-0.08	1 ***
	DO	-0.56 ***	-0.39 ***	-0.61 ***	-0.58 ***	-0.26 *	-0.56 ***	0.11	1 ***
	COD	-0.08	-0.13	-0.01	0.11	0.05	-0.51 ***	-0.31 **	0.17	1 ***
	TOC	-0.08	-0.13	-0.01	0.11	0.05	-0.51 ***	-0.31 **	0.17	1 ***	1 ***
	NH4+-N	-0.39 ***	-0.23 *	-0.43 ***	-0.45 ***	-0.3 **	-0.38 ***	0.05	0.44 ***	0.15	0.15	1 ***
	NO2--N	-0.27 *	-0.28 **	-0.13	-0.02	0.03	-0.53 ***	-0.15	0.52 ***	0.58 ***	0.58 ***	-0.23 *	1 ***
	NO3--N	-0.36 ***	-0.08	-0.36 ***	-0.33 **	-0.28 **	-0.33 **	-0.27 *	0.3 **	0.41 ***	0.41 ***	0.35 ***	0.42 ***	1 ***
	DIN	-0.47 ***	-0.27 *	-0.41 ***	-0.34 **	-0.24 *	-0.59 ***	-0.22 *	0.58 ***	0.58 ***	0.58 ***	0.4 ***	0.68 ***	0.91 ***	1 ***
	TN	-0.35 **	-0.18	-0.28 **	-0.23 *	-0.25 *	-0.72 ***	-0.1	0.57 ***	0.69 ***	0.69 ***	0.3 **	0.73 ***	0.75 ***	0.9 ***	1 ***
	DIP	-0.71 ***	-0.61 ***	-0.57 ***	-0.46 ***	-0.25 *	-0.56 ***	-0.2	0.61 ***	0.23 *	0.23 *	0.42 ***	0.44 ***	0.71 ***	0.77 ***	0.6 ***	1 ***
	TP	-0.48 ***	-0.24 *	-0.52 ***	-0.5 ***	-0.23 *	-0.62 ***	0.14	0.59 ***	0.41 ***	0.41 ***	0.87 ***	0.13	0.53 ***	0.65 ***	0.6 ***	0.51 ***	1 ***
	RD	-0.19	-0.33 **	-0.09	0	0.45 ***	0.05	-0.14	-0.34 **	-0.09	-0.09	-0.14	-0.3 **	-0.3 **	-0.37 ***	-0.42 ***	-0.05	-0.25 *	1 ***
	AVD	0.09	0.04	0.36 ***	0.34 **	-0.04	-0.26 *	0.63 ***	-0.16	0.08	0.08	-0.24 *	0.18	-0.19	-0.09	0.15	-0.34 **	-0.04	-0.16	1 ***
	PSV	0.63 ***	0.34 **	0.92 ***	0.94 ***	-0.04	-0.07	0.14	-0.44 ***	0.17	0.17	-0.27 *	0.04	-0.24 *	-0.2	-0.06	-0.38 ***	-0.28 **	-0.04	0.54 ***	1 ***
	PSR	0.83 ***	0.54 ***	1 ***	0.97 ***	-0.01	0.21 *	0.03	-0.6 ***	0.01	0.01	-0.41 ***	-0.11	-0.34 **	-0.39 ***	-0.26 *	-0.55 ***	-0.49 ***	-0.09	0.38 ***	0.93 ***	1 ***
	PSE	0.9 ***	0.98 ***	0.62 ***	0.48 ***	-0.12	0.38 ***	0.01	-0.4 ***	-0.12	-0.12	-0.17	-0.31 **	-0.13	-0.29 **	-0.18	-0.62 ***	-0.21	-0.37 ***	0.09	0.42 ***	0.61 ***	1 ***
	betaNTI	0.07 ***	0.16 ***	-0.01	0.02	0.17 ***	0.08 ***	0.25 ***	0.09 ***	0.07 ***	0.07 ***	-0.2 ***	0.21 ***	0	-0.01	0	-0.1 ***	-0.22 ***	-0.02	0.17 ***	0.09 ***	0.01	0.15 ***	1 ***
The number is the r values. The asterisk indicates the p-value; *, p < 0.05, pale green; **, p < 0.01, yellow; ***, p < 0.001, pale red.
SS	Surface Layer of Seawater
MS	Middle Layer of Seawater
BS	Bottom Layer of Seawater
SE	Sediment
DIN	Dissolved Inorganic Nitrogen
DIP	Dissolved Inorganic Phosphorus
Chl-a	Chlorophyll a
TOC	Total Organic Carbon
COD	Chemical Oxygen Demand
TN	Total Nitrogen
TP	Total Phosphorous
RD	Resource Diversity
AVD	Average Variation Degree
PSV	Phylogenetic Species Variability
PSR	Phylogenetic Species Richness
PSE	Phylogenetic Species Evenness

## Sheet: Table S2
Table S2. Mantel tests for the correlations between Vibrio β-diversity and the distance of individual environmental factors.
	SS	MS	BS	SE
NO2--N	0.098	-0.073	0.009	0.305***
NO3--N	-0.006	-0.007	0.089	0.306***
NH4+-N	-0.1	0.266***	0.014	0.319***
DIN	-0.086	0.26***	0.092*	0.367***
TN	0.047	0.205**	0.062	0.326***
TP	-0.057	0.251***	0.103**	0.457***
DIP	0.007	0.297***	-0.088	0.375***
TOC	0.173**	0.33***	-0.08	0.167**
COD	0.161**	0.369***	0.07*	0.167**
Temp	0.179***	0.042	0.151***	0.086**
pH	0.017	0.181**	0.245***	0.119**
Salinity	-0.066	0.084	0.1*	0.281***
DO	0.274***	0.034	0.03	0.415***
Chla	-0.133	-0.033	-0.074	——
RD	0.192***	0.205***	0.068*	0.101*
AVD	0.175**	0.249***	0.362***	0.429***
PSV	0.514***	0.204***	0.165**	0.478***
PSR	0.417***	0.292***	0.283***	0.444***
PSE	0.343***	0.541***	0.392***	0.551***
βNTI	0.137**	0.115**	0.12**	0.20**
The number is the r values. The asterisk indicates the p-value; *, p < 0.05, pale green; **, p < 0.01, yellow; ***, p < 0.001, pale red.
SS	Surface Layer of Seawater
MS	Middle Layer of Seawater
BS	Bottom Layer of Seawater
SE	Sediment
DIN	Dissolved Inorganic Nitrogen
DIP	Dissolved Inorganic Phosphorus
Chl-a	Chlorophyll a
TOC	Total Organic Carbon
COD	Chemical Oxygen Demand
TN	Total Nitrogen
TP	Total Phosphorous
RD	Resource Diversity
AVD	Average Variation Degree
PSV	Phylogenetic Species Variability
PSR	Phylogenetic Species Richness
PSE	Phylogenetic Species Evenness
